# Supplementary material for: Remarkable genetic diversity of Trypanosoma cruzi and Trypanosoma rangeli in two localities of southern Ecuador identified via deep sequencing of mini-exon gene amplicons
Source: Parasit Vectors. 2020 May 14;13:252. doi: 10.1186/s13071-020-04079-1 (PMC7227245; doi:10.1186/s13071-020-04079-1)
Supplement: Supplementary file 1 — Additional file 1: Table S1. Raw data for monoclones and Ecuadorian samples. Haplotype ID, identity and number of reads are included. [file 13071_2020_4079_MOESM1_ESM.xlsx]

## Sheet: Sheet1
Additional File 1. Raw data for monoclones and Ecuadorian samples. Haplotypes id, identity and number of reads are included.
DTU/species	Haplotype id	LHVA cl1 TcVI	M5521 cl3 TcIII	Chile c22 cl6 TcI	Arma18 cl1 TcIII	Arma18 cl5 TcIII	Para7 cl3 TcVI	M5521 cl5 TcIII	Para6 cl1 TcVI	Chaco9 cl15 TcVI	Saimiri13 cl8 TcIV	TBR1391	TBR1410	TBR1413	TBR1414	TBR1422	TBR1445	TBR1446	TBR1455	TBR1475	TBR1483	TBR1484	TBR1485	TBR1486	TBR1489	TBR1491	TBR1492	TBR1493	TBR1494	TBR1495	TBR1503	TBR1505	TBR1509	TBR1510	TBM2798	TBM2823	TBM2873	TBM2903	TBM2983	TBM3102	TBM3131	TBM3132	TBM3135	TBM3329	TBM3405
T.rangeli	Seq 1	0	0	0	0	0	0	0	0	0	0	0	800	115000	349100	705	83140	236500	127800	77540	1649	118500	99900	0	1297	536	1877	1058	108300	0	226600	2921	680	1128	614	0	0	207	464	2386	0	0	0	159400	123300
TcI	Seq 2	0	0	982	0	0	0	0	0	0	0	13280	9985	26630	117500	0	3809	88100	0	2086	80390	12050	71530	17500	172300	28560	104000	22130	15790	60600	90440	54120	12090	326700	59330	84680	1456	761	352	78480	158700	36760	116200	67080	27330
TcI	Seq 4	0	0	0	0	0	0	0	0	0	0	0	0	0	0	0	0	0	0	0	0	0	0	0	0	0	0	0	0	0	0	0	0	0	34710	38150	0	0	0	24180	19940	0	0	300	32700
TcIII	Seq 5	0	42900	54370	63320	29100	1651	70390	231	575	0	0	0	0	0	0	0	0	0	0	0	0	0	0	0	0	0	0	0	0	0	0	0	0	0	0	0	0	0	0	0	0	0	0	0
TcIII	Seq 6	0	430	913	1114	491	0	790	0	0	0	0	0	0	0	0	0	0	0	0	0	0	0	0	0	0	0	0	0	0	0	0	0	0	0	0	0	0	0	0	0	0	0	0	0
TcV	Seq 8	54550	0	0	0	0	69220	0	67190	61680	0	0	0	0	0	0	0	0	0	0	0	0	0	0	0	0	0	0	0	0	0	0	0	0	0	0	0	0	0	0	0	0	0	0	0
TcIV	Seq 11	0	0	0	0	0	0	0	0	0	58060	0	0	0	0	0	0	0	0	0	0	0	0	0	0	0	0	0	0	0	0	0	0	0	0	0	0	0	0	0	0	0	0	0	0
TcI	Seq 12	0	0	11280	0	0	0	0	0	0	0	0	0	0	0	0	0	0	0	0	0	0	0	0	0	0	0	0	0	0	0	0	0	0	0	0	0	0	0	0	0	0	0	0	0
TcIV	Seq 13	0	0	0	0	0	0	0	0	0	6679	0	730	0	0	2661	1785	0	0	272	0	0	0	0	0	0	4825	0	0	0	0	0	0	2331	0	0	472	452	950	0	0	0	0	0	0
TcI	Seq 14	0	0	0	0	0	0	0	0	0	0	2583	0	390	2722	0	0	2841	0	0	4441	2363	6539	674	7069	1295	3243	4060	1805	1428	983	1043	1616	14130	1766	3707	0	0	0	1850	10620	1095	24470	4381	8853
TcI	Seq 15	0	0	0	0	0	0	0	0	0	0	0	295	207	1723	0	0	2146	0	0	269	0	472	0	2830	531	1189	418	0	1134	3161	734	291	9248	543	2522	0	0	0	240	1137	2959	3119	0	0
TcI	Seq 26	0	0	20700	0	0	0	0	0	0	0	0	0	0	0	0	0	0	0	0	0	0	0	0	0	0	0	0	0	0	0	0	0	0	0	0	0	0	0	0	0	0	0	0	0
TcI	Seq 40	0	0	4283	0	0	0	0	0	0	0	0	0	0	0	0	0	0	0	0	0	0	0	0	0	0	0	0	0	0	0	0	0	0	0	0	0	0	0	0	0	0	0	0	0
TcI	Seq 47	0	0	0	0	0	0	0	0	0	0	470	508	671	3455	0	201	6263	0	0	2699	0	1436	573	6094	1053	4116	821	222	1988	1851	1707	388	9448	0	250	0	0	0	1290	832	1021	1678	295	2221
TcI	Seq 61	0	0	0	0	0	0	0	0	0	0	0	0	0	762	0	0	1161	0	0	1439	0	891	0	1021	0	352	348	0	426	574	453	0	2867	0	634	0	0	0	676	620	357	1093	240	351
TcI	Seq 63	0	0	0	0	0	0	0	0	0	0	0	0	0	0	0	0	712	0	0	0	0	0	0	258	0	0	0	0	0	0	0	0	445	0	1021	0	0	0	0	993	295	1282	0	0
TcIV	Seq 72	0	0	0	0	0	0	0	0	0	39260	0	0	0	0	0	0	0	0	0	0	0	0	0	0	0	0	0	0	0	0	0	0	0	0	0	0	0	0	0	0	0	0	0	0
TcI	Seq 75	0	0	0	0	0	0	0	0	0	0	0	0	0	0	0	0	0	0	0	0	0	0	0	0	0	0	0	0	0	0	0	0	0	791	602	0	0	0	271	622	0	0	0	225
TcIV	Seq 87	0	0	0	0	0	0	0	0	0	3567	0	0	0	0	0	0	0	0	0	0	0	0	0	0	0	0	0	0	0	0	0	0	0	0	0	0	0	0	0	0	0	0	0	0
TcI	Seq 117	0	0	0	0	0	0	0	0	0	0	0	274	969	2752	0	0	2672	0	0	592	0	5164	408	2939	513	1882	296	1542	318	319	230	0	2453	0	340	0	0	0	628	630	228	1835	0	949
TcI	Seq 134	0	0	925	0	0	0	0	0	0	0	0	0	0	0	0	0	0	0	0	0	0	0	0	0	0	0	0	0	0	0	0	0	0	0	0	0	0	0	0	0	0	0	0	0
TcI	Seq 135	0	0	0	0	0	0	0	0	0	0	0	0	0	0	0	0	328	0	0	0	0	0	0	0	0	0	0	0	0	0	0	0	202	0	222	0	0	0	0	204	615	0	0	0
TcIII	Seq 146	0	0	1312	0	0	0	0	0	0	0	0	0	0	0	0	0	0	0	0	0	0	0	0	0	0	0	0	0	0	0	0	0	0	0	0	0	0	0	0	0	0	0	0	0
T.rangeli	Seq 147	0	0	0	0	0	0	0	0	0	0	0	0	0	223	0	0	0	0	0	0	0	0	0	0	0	0	0	0	0	0	0	0	0	0	0	0	0	0	0	0	0	0	0	0
T.rangeli	Seq 154	0	0	0	0	0	0	0	0	0	0	0	0	1335	13180	0	783	2521	816	2631	0	406	1506	0	0	0	0	0	1131	0	735	0	0	0	0	0	0	0	0	0	0	0	0	3272	2904
TcI	Seq 160	0	0	0	0	0	0	0	0	0	0	0	0	0	0	0	0	0	0	0	0	0	0	0	0	0	0	0	0	0	0	0	0	0	359	486	0	0	0	0	437	0	0	0	0
T.rangeli	Seq 161	0	0	0	0	0	0	0	0	0	0	0	0	0	274	0	0	0	0	0	0	0	0	0	0	0	0	0	0	0	0	0	0	0	0	0	0	0	0	0	0	0	0	0	0
TcI	Seq 165	0	0	0	0	0	0	0	0	0	0	0	0	0	0	0	0	0	0	0	0	0	0	0	0	0	0	0	0	0	0	0	0	0	0	487	0	0	0	0	0	0	0	0	0
T.rangeli	Seq 185	0	0	0	0	0	0	0	0	0	0	0	0	0	482	0	0	215	0	0	0	0	0	0	0	0	0	0	0	0	0	0	0	0	0	0	0	0	0	0	0	0	0	0	0
TcI	Seq 212	0	0	485	0	0	0	0	0	0	0	0	0	0	0	0	0	0	0	0	0	0	0	0	0	0	0	0	0	0	0	0	0	0	0	0	0	0	0	0	0	0	0	0	0
TcI	Seq 215	0	0	0	0	0	0	0	0	0	0	0	0	0	0	0	0	0	0	0	0	0	0	0	0	0	308	0	0	0	0	0	0	0	0	0	0	0	0	0	0	0	0	0	0
TcIII	Seq 218	0	0	739	0	0	0	0	0	0	0	0	0	0	0	0	0	0	0	0	0	0	0	0	0	0	0	0	0	0	0	0	0	0	0	0	0	0	0	0	0	0	0	0	0
TcI	Seq 239	0	0	481	0	0	0	0	0	0	0	0	0	0	0	0	0	0	0	0	0	0	0	0	0	0	0	0	0	0	0	0	0	0	0	0	0	0	0	0	0	0	0	0	0
T.rangeli	Seq 243	0	0	0	0	0	0	0	0	0	0	0	0	537	1710	0	1180	2195	610	1065	0	1199	575	0	0	0	0	0	1493	0	1956	0	0	0	0	0	0	0	0	0	0	0	0	986	737
TcI	Seq 244	0	0	0	0	0	0	0	0	0	0	0	0	0	0	0	0	0	0	0	0	0	0	0	0	0	0	386	0	0	317	0	0	259	0	0	0	0	0	0	0	1238	0	0	0
TcIII	Seq 261	0	4173	3635	5169	2732	0	7256	0	0	0	0	0	0	0	0	0	0	0	0	0	0	0	0	0	0	0	0	0	0	0	0	0	0	0	0	0	0	0	0	0	0	0	0	0
TcI	Seq 266	0	0	0	0	0	0	0	0	0	0	0	291	433	3108	0	0	1803	0	0	272	0	3292	394	4189	713	3191	228	677	0	0	0	0	1727	211	330	0	0	0	0	270	0	4713	551	0
T.rangeli	Seq 277	0	0	0	0	0	0	0	0	0	0	0	0	409	1632	0	598	1722	1189	374	0	1526	1067	0	0	0	0	0	1172	0	1425	0	0	0	0	0	0	0	0	0	0	0	0	788	527
T.rangeli	Seq 281	0	0	0	0	0	0	0	0	0	0	0	0	597	2303	0	623	1722	570	588	0	936	547	0	0	0	0	0	704	0	1184	0	0	0	0	0	0	0	0	0	0	0	0	876	634
TcI	Seq 292	0	0	647	0	0	0	0	0	0	0	0	0	0	0	0	0	0	0	0	0	0	0	0	0	0	0	0	0	0	0	0	0	0	0	0	0	0	0	0	0	0	0	0	0
T.rangeli	Seq 306	0	0	0	0	0	0	0	0	0	0	0	0	632	2512	0	614	1964	752	643	0	1008	631	0	0	0	0	0	755	0	1432	0	0	0	0	0	0	0	0	0	0	0	0	1002	785
T.rangeli	Seq 323	0	0	0	0	0	0	0	0	0	0	0	0	236	886	0	833	2718	361	277	0	1953	233	0	0	0	0	0	1310	0	2518	0	0	0	0	0	0	0	0	0	0	0	0	365	259
T.rangeli	Seq 328	0	0	0	0	0	0	0	0	0	0	0	0	404	2027	0	437	1297	533	458	0	637	437	0	0	0	0	0	652	0	1013	0	0	0	0	0	0	0	0	0	0	0	0	667	561
TcI	Seq 351	0	0	0	0	0	0	0	0	0	0	0	0	0	0	0	0	0	0	0	0	0	0	0	0	0	0	0	0	0	317	0	0	321	0	0	0	0	0	0	0	0	0	0	0
T.rangeli	Seq 355	0	0	0	0	0	0	0	0	0	0	0	0	276	1465	0	319	918	411	301	0	431	495	0	0	0	0	0	491	0	767	0	0	0	0	0	0	0	0	0	0	0	0	625	416
T.rangeli	Seq 361	0	0	0	0	0	0	0	0	0	0	0	0	320	2593	0	481	1509	490	505	0	736	440	0	0	0	0	0	711	0	1385	0	0	0	0	0	0	0	0	0	0	0	0	671	568
T.rangeli	Seq 372	0	0	0	0	0	0	0	0	0	0	0	0	572	2255	0	613	1729	704	621	0	851	700	0	0	0	0	0	754	0	1340	0	0	0	0	0	0	0	0	0	0	0	0	962	722
T.rangeli	Seq 390	0	0	0	0	0	0	0	0	0	0	0	0	381	1481	0	355	1080	477	384	0	544	414	0	0	0	0	0	499	0	879	0	0	0	0	0	0	0	0	0	0	0	0	646	442
T.rangeli	Seq 395	0	0	0	0	0	0	0	0	0	0	0	0	444	1558	0	440	1123	445	390	0	642	369	0	0	0	0	0	498	0	750	0	0	0	0	0	0	0	0	0	0	0	0	588	468
T.rangeli	Seq 399	0	0	0	0	0	0	0	0	0	0	0	0	377	1552	0	412	1067	467	393	0	578	407	0	0	0	0	0	489	0	835	0	0	0	0	0	0	0	0	0	0	0	0	558	495
T.rangeli	Seq 403	0	0	0	0	0	0	0	0	0	0	0	0	250	1178	0	324	894	836	251	0	414	1397	0	0	0	0	0	819	0	681	0	0	0	0	0	0	0	0	0	0	0	0	443	360
T.rangeli	Seq 413	0	0	0	0	0	0	0	0	0	0	0	0	220	1270	0	278	823	415	262	0	382	278	0	0	0	0	0	394	0	665	0	0	0	0	0	0	0	0	0	0	0	0	469	391
T.rangeli	Seq 429	0	0	0	0	0	0	0	0	0	0	0	0	259	1509	0	450	1192	580	351	0	519	368	0	0	0	0	0	506	0	1120	0	0	0	0	0	0	0	0	0	0	0	0	494	451
T.rangeli	Seq 460	0	0	0	0	0	0	0	0	0	0	0	0	481	1105	0	383	1319	335	290	0	586	246	0	0	0	0	0	335	0	1207	0	0	0	0	0	0	0	0	0	0	0	0	420	362
TcVI	Seq 464	365	0	0	0	0	941	0	823	1399	0	0	0	0	0	0	0	0	0	0	0	0	0	0	0	0	0	0	0	0	0	0	0	0	0	0	0	0	0	0	0	0	0	0	0
T.rangeli	Seq 475	0	0	0	0	0	0	0	0	0	0	0	0	352	2086	0	447	1212	562	461	0	625	475	0	0	0	0	0	578	0	1046	0	0	0	0	0	0	0	0	0	0	0	0	675	557
TcIV	Seq 481	0	0	0	0	0	0	0	0	0	5023	0	244	0	0	878	579	0	0	0	0	0	0	0	0	0	1617	0	0	0	0	0	0	846	0	0	0	0	385	0	0	0	0	0	0
T.rangeli	Seq 483	0	0	0	0	0	0	0	0	0	0	0	0	327	1294	0	325	862	352	300	0	480	357	0	0	0	0	0	353	0	730	0	0	0	0	0	0	0	0	0	0	0	0	472	385
TcI	Seq 500	0	0	0	0	0	0	0	0	0	0	0	0	0	488	0	0	584	0	0	327	0	562	0	537	0	302	0	0	353	355	293	0	1147	0	0	0	0	0	0	0	0	393	0	0
TcI	Seq 638	0	0	292	0	0	0	0	0	0	0	0	0	0	0	0	0	0	0	0	0	0	0	0	0	0	0	0	0	0	0	0	0	0	0	0	0	0	0	0	0	0	0	0	0
TcI	Seq 660	0	0	0	0	0	0	0	0	0	0	0	0	0	0	0	0	0	0	0	0	0	0	0	0	0	0	0	0	0	0	0	0	0	0	273	0	0	0	0	0	0	0	0	0
TcIII	Seq 676	0	4096	3988	4480	2568	0	7089	0	0	0	0	0	0	0	0	0	0	0	0	0	0	0	0	0	0	0	0	0	0	0	0	0	0	0	0	0	0	0	0	0	0	0	0	0
T.rangeli	Seq 707	0	0	0	0	0	0	0	0	0	0	0	0	0	927	0	216	662	332	226	0	357	294	0	0	0	0	0	309	0	614	0	0	0	0	0	0	0	0	0	0	0	0	452	323
T.rangeli	Seq 717	0	0	0	0	0	0	0	0	0	0	0	0	228	855	0	253	654	277	243	0	301	202	0	0	0	0	0	298	0	524	0	0	0	0	0	0	0	0	0	0	0	0	331	246
T.rangeli	Seq 745	0	0	0	0	0	0	0	0	0	0	0	0	219	602	0	0	488	250	0	0	285	207	0	0	0	0	0	217	0	410	0	0	0	0	0	0	0	0	0	0	0	0	321	255
TcI	Seq 747	0	0	0	0	0	0	0	0	0	0	0	0	378	1590	0	0	980	0	0	0	0	1081	0	1202	251	771	0	304	0	0	0	0	1142	0	0	0	0	0	0	220	0	244	0	0
TcIII	Seq 767	0	556	0	221	0	0	1211	0	0	0	0	0	0	0	0	0	0	0	0	0	0	0	0	0	0	0	0	0	0	0	0	0	0	0	0	0	0	0	0	0	0	0	0	0
TcIII	Seq 792	0	2423	1073	737	424	0	4125	0	0	0	0	0	0	0	0	0	0	0	0	0	0	0	0	0	0	0	0	0	0	0	0	0	0	0	0	0	0	0	0	0	0	0	0	0
T.rangeli	Seq 842	0	0	0	0	0	0	0	0	0	0	0	0	406	2688	0	0	209	289	522	0	0	0	0	0	0	0	0	0	0	0	0	0	0	0	0	0	0	0	0	0	0	0	0	0
T.rangeli	Seq 901	0	0	0	0	0	0	0	0	0	0	0	0	0	628	0	0	531	221	0	0	265	234	0	0	0	0	0	216	0	411	0	0	0	0	0	0	0	0	0	0	0	0	315	240
T.rangeli	Seq 908	0	0	0	0	0	0	0	0	0	0	0	0	0	863	0	0	587	0	0	0	230	0	0	0	0	0	0	257	0	402	0	0	0	0	0	0	0	0	0	0	0	0	247	206
TcI	Seq 929	0	0	0	0	0	0	0	0	0	0	0	0	0	227	0	0	0	0	0	252	0	0	0	254	0	0	0	0	0	0	0	0	848	0	0	0	0	0	0	0	0	0	0	207
T.rangeli	Seq 964	0	0	0	0	0	0	0	0	0	0	0	0	0	787	0	0	490	226	0	0	275	0	0	0	0	0	0	227	0	442	0	0	0	0	0	0	0	0	0	0	0	0	295	261
TcI	Seq 976	0	0	0	0	0	0	0	0	0	0	0	0	0	0	0	0	0	0	0	0	0	0	0	0	0	0	0	0	0	0	0	0	0	0	0	0	0	0	305	0	0	0	0	0
TcI	Seq 1010	0	0	0	0	0	0	0	0	0	0	0	0	0	0	0	0	0	0	0	0	0	0	0	0	0	0	0	0	0	0	0	0	621	0	0	0	0	0	0	0	0	0	0	0
TcII	Seq 1053	323	0	0	0	0	1035	0	788	948	0	0	0	0	0	0	0	0	0	0	0	0	0	0	0	0	0	0	0	0	0	0	0	0	0	0	0	0	0	0	0	0	0	0	0
T.rangeli	Seq 1055	0	0	0	0	0	0	0	0	0	0	0	0	0	481	0	0	351	0	0	0	0	0	0	0	0	0	0	0	0	294	0	0	0	0	0	0	0	0	0	0	0	0	258	0
T.rangeli	Seq 1075	0	0	0	0	0	0	0	0	0	0	0	0	0	617	0	0	392	0	0	0	0	0	0	0	0	0	0	0	0	292	0	0	0	0	0	0	0	0	0	0	0	0	0	0
T.rangeli	Seq 1106	0	0	0	0	0	0	0	0	0	0	0	0	0	449	0	0	416	0	0	0	265	0	0	0	0	0	0	0	0	352	0	0	0	0	0	0	0	0	0	0	0	0	265	0
TcVI	Seq 1113	0	0	0	0	0	0	0	0	0	0	0	0	0	0	0	0	0	0	0	0	0	0	0	0	0	0	0	0	0	0	0	0	0	0	0	0	0	0	0	0	0	0	0	0
T.rangeli	Seq 1129	0	0	0	0	0	0	0	0	0	0	0	0	0	518	0	0	389	255	0	0	0	0	0	0	0	0	0	0	0	351	0	0	0	0	0	0	0	0	0	0	0	0	206	0
TcI-like Tulahuen	Seq 1164	0	0	0	0	0	0	0	0	0	0	0	0	0	475	0	0	442	0	0	312	0	247	0	834	0	434	0	0	0	209	0	0	955	3960	5753	0	0	0	491	3026	243	1136	1066	288
T.rangeli	Seq 1202	0	0	0	0	0	0	0	0	0	0	0	0	0	742	0	271	482	208	0	0	221	0	0	0	0	0	0	239	0	308	0	0	0	0	0	0	0	0	0	0	0	0	209	0
T.rangeli	Seq 1277	0	0	0	0	0	0	0	0	0	0	0	0	0	355	0	0	359	0	0	0	0	0	0	0	0	0	0	0	0	287	0	0	0	0	0	0	0	0	0	0	0	0	228	0
TcI	Seq 1322	0	0	0	0	0	0	0	0	0	0	0	0	0	212	0	0	0	0	0	212	0	0	0	249	0	0	0	0	0	0	0	0	748	0	0	0	0	0	0	0	0	0	0	0
TcI	Seq 1383	0	0	0	0	0	0	0	0	0	0	0	0	0	399	0	0	263	0	0	450	0	216	0	598	0	287	0	0	296	316	242	0	1568	0	0	0	0	0	0	257	0	456	0	0
TcI	Seq 1386	0	0	0	0	0	0	0	0	0	0	0	0	0	0	0	0	0	0	0	0	0	0	0	0	0	0	0	0	0	0	0	0	459	0	0	0	0	0	0	0	0	0	0	0
T.rangeli	Seq 1400	0	0	0	0	0	0	0	0	0	0	0	0	0	485	0	0	301	0	0	0	0	0	0	0	0	0	0	0	0	276	0	0	0	0	0	0	0	0	0	0	0	0	0	0
T.rangeli	Seq 1421	0	0	0	0	0	0	0	0	0	0	0	0	0	478	0	0	305	0	0	0	0	0	0	0	0	0	0	0	0	276	0	0	0	0	0	0	0	0	0	0	0	0	0	0
TcI	Seq 1490	0	0	0	0	0	0	0	0	0	0	0	0	0	0	0	0	0	0	0	0	0	0	0	279	0	0	0	0	0	0	0	0	0	0	0	0	0	0	0	0	0	0	0	0
T.rangeli	Seq 1496	0	0	0	0	0	0	0	0	0	0	0	0	0	338	0	0	241	0	0	0	0	0	0	0	0	0	0	0	0	227	0	0	0	0	0	0	0	0	0	0	0	0	0	0
TcI	Seq 1510	0	0	0	0	0	0	0	0	0	0	0	0	0	387	0	0	921	0	0	0	0	0	0	1215	235	661	0	0	0	0	0	0	584	262	311	0	0	0	4866	421	0	674	0	0
T.rangeli	Seq 1533	0	0	0	0	0	0	0	0	0	0	0	0	0	298	0	0	200	0	0	0	0	0	0	0	0	0	0	0	0	0	0	0	0	0	0	0	0	0	0	0	0	0	0	0
T.rangeli	Seq 1535	0	0	0	0	0	0	0	0	0	0	0	0	0	439	0	0	330	0	0	0	0	0	0	0	0	0	0	0	0	239	0	0	0	0	0	0	0	0	0	0	0	0	0	0
T.rangeli	Seq 1581	0	0	0	0	0	0	0	0	0	0	0	0	0	337	0	0	290	0	0	0	0	0	0	0	0	0	0	0	0	276	0	0	0	0	0	0	0	0	0	0	0	0	206	0
TcI	Seq 1604	0	0	0	0	0	0	0	0	0	0	0	0	0	751	0	0	374	0	0	900	0	297	0	1124	0	683	0	0	589	334	468	0	2758	0	0	0	0	0	0	318	0	609	0	0
T.rangeli	Seq 1617	0	0	0	0	0	0	0	0	0	0	0	0	0	314	0	0	221	0	0	0	0	0	0	0	0	0	0	0	0	215	0	0	0	0	0	0	0	0	0	0	0	0	0	0
T.rangeli	Seq 1619	0	0	0	0	0	0	0	0	0	0	0	0	0	329	0	0	294	0	0	0	0	0	0	0	0	0	0	0	0	277	0	0	0	0	0	0	0	0	0	0	0	0	0	0
TcI	Seq 1633	0	0	0	0	0	0	0	0	0	0	0	0	0	671	0	0	346	0	0	579	0	361	0	907	0	439	0	0	411	389	323	0	2016	0	0	0	0	0	0	365	214	674	0	0
TcI	Seq 1638	0	0	0	0	0	0	0	0	0	0	0	0	0	0	0	0	0	0	0	0	0	0	0	0	0	0	0	0	0	0	0	0	504	0	0	0	0	0	0	0	0	0	0	0
TcI	Seq 1664	0	0	0	0	0	0	0	0	0	0	0	0	0	0	0	0	0	0	0	0	0	0	0	233	0	0	0	0	0	0	0	0	586	0	0	0	0	0	0	0	0	0	0	0
T.rangeli	Seq 1665	0	0	0	0	0	0	0	0	0	0	0	0	0	417	0	0	247	0	0	0	0	0	0	0	0	0	0	0	0	201	0	0	0	0	0	0	0	0	0	0	0	0	0	0
TcI	Seq 1677	0	0	0	0	0	0	0	0	0	0	0	0	0	495	0	0	355	0	0	448	0	255	0	708	0	367	0	0	345	331	282	0	1527	0	0	0	0	0	0	311	0	598	0	0
TcI	Seq 1723	0	0	0	0	0	0	0	0	0	0	0	0	0	0	0	0	0	0	0	239	0	0	0	241	0	0	0	0	0	0	0	0	675	0	0	0	0	0	0	0	0	0	0	0
TcI-like Tulahuen	Seq 1747	0	0	0	0	0	0	0	0	0	0	0	0	0	0	0	0	0	0	0	0	0	0	0	270	0	0	0	0	0	0	0	0	645	0	0	0	0	0	0	0	0	0	0	0
T.rangeli	Seq 1765	0	0	0	0	0	0	0	0	0	0	0	0	0	293	0	0	203	0	0	0	0	0	0	0	0	0	0	0	0	0	0	0	0	0	0	0	0	0	0	0	0	0	0	0
T.rangeli	Seq 1784	0	0	0	0	0	0	0	0	0	0	0	0	0	219	0	0	0	0	0	0	0	0	0	0	0	0	0	0	0	0	0	0	0	0	0	0	0	0	0	0	0	0	0	0
T.rangeli	Seq 1846	0	0	0	0	0	0	0	0	0	0	0	0	0	303	0	0	0	0	0	0	0	0	0	0	0	0	0	0	0	0	0	0	0	0	0	0	0	0	0	0	0	0	0	0
T.rangeli	Seq 1857	0	0	0	0	0	0	0	0	0	0	0	0	0	293	0	0	214	0	0	0	0	0	0	0	0	0	0	0	0	0	0	0	0	0	0	0	0	0	0	0	0	0	0	0
TcI	Seq 1876	0	0	0	0	0	0	0	0	0	0	0	0	0	0	0	0	0	0	0	0	0	0	0	0	0	0	0	0	0	0	0	0	539	0	0	0	0	0	0	0	0	0	0	0
T.rangeli	Seq 1900	0	0	0	0	0	0	0	0	0	0	0	0	0	409	0	0	343	0	0	0	228	222	0	0	0	0	0	0	0	340	0	0	0	0	0	0	0	0	0	0	0	0	239	202
TcI	Seq 1931	0	0	0	0	0	0	0	0	0	0	0	0	0	330	0	0	240	0	0	393	0	0	0	551	0	267	0	0	245	231	225	0	1247	0	0	0	0	0	0	235	0	444	0	0
TcI	Seq 2070	0	0	0	0	0	0	0	0	0	0	0	0	0	0	0	0	0	0	0	0	0	0	0	0	0	0	0	0	0	0	0	0	429	0	0	0	0	0	0	0	0	0	0	0
TcI	Seq 2134	0	0	0	0	0	0	0	0	0	0	0	0	0	765	0	0	232	0	0	431	0	276	0	758	0	558	0	0	225	0	0	0	1182	0	0	0	0	0	0	0	0	335	0	0
TcI	Seq 2151	0	0	0	0	0	0	0	0	0	0	0	0	0	0	0	0	0	0	0	0	0	0	0	0	0	0	0	0	0	0	0	0	444	0	0	0	0	0	0	0	0	0	0	0
TcI	Seq 2181	0	0	0	0	0	0	0	0	0	0	0	0	0	0	0	0	0	0	0	0	0	0	0	0	0	0	0	0	0	0	0	0	0	0	0	0	0	0	0	205	0	0	0	0
T.rangeli	Seq 2331	0	0	0	0	0	0	0	0	0	0	0	0	0	320	0	0	225	0	0	0	0	0	0	0	0	0	0	0	0	0	0	0	0	0	0	0	0	0	0	0	0	0	0	0
T.rangeli	Seq 2341	0	0	0	0	0	0	0	0	0	0	0	0	0	279	0	0	0	0	0	0	0	0	0	0	0	0	0	0	0	0	0	0	0	0	0	0	0	0	0	0	0	0	0	0
TcI	Seq 2433	0	0	0	0	0	0	0	0	0	0	0	0	0	0	0	0	0	0	0	0	0	0	0	0	0	0	0	0	0	0	0	0	207	0	0	0	0	0	0	0	0	0	0	0
TcI	Seq 2501	0	0	0	0	0	0	0	0	0	0	0	0	0	0	0	0	360	0	0	0	0	0	0	252	0	0	0	0	0	0	0	0	0	0	0	0	0	0	0	0	345	0	0	0
TcIII	Seq 2749	0	0	231	0	0	0	0	0	0	0	0	0	0	0	0	0	0	0	0	0	0	0	0	0	0	0	0	0	0	0	0	0	0	0	0	0	0	0	0	0	0	0	0	0
T.rangeli	Seq 2880	0	0	0	0	0	0	0	0	0	0	0	0	0	383	0	0	242	0	0	0	0	0	0	0	0	0	0	0	0	256	0	0	0	0	0	0	0	0	0	0	0	0	0	0
T.rangeli	Seq 2964	0	0	0	0	0	0	0	0	0	0	0	0	0	764	0	0	506	236	216	0	271	0	0	0	0	0	0	254	0	303	0	0	0	0	0	0	0	0	0	0	0	0	0	0
TcI	Seq 2979	0	0	2105	0	0	0	0	0	0	0	0	0	0	0	0	0	0	0	0	0	0	0	0	0	0	0	0	0	0	0	0	0	0	0	0	0	0	0	0	0	0	0	0	0
T.rangeli	Seq 3076	0	0	0	0	0	0	0	0	0	0	0	0	0	0	0	0	0	0	0	0	0	0	0	0	0	0	0	0	0	0	0	0	0	0	0	0	0	0	0	0	0	0	552	450
TcI	Seq 3106	0	0	0	0	0	0	0	0	0	0	0	0	0	0	0	0	0	0	0	0	0	0	0	0	0	0	0	0	0	0	0	0	0	0	324	0	0	0	0	0	0	0	0	0
T.rangeli	Seq 3217	0	0	0	0	0	0	0	0	0	0	0	0	0	567	0	0	370	0	0	0	210	0	0	0	0	0	0	202	0	268	0	0	0	0	0	0	0	0	0	0	0	0	0	0
T.rangeli	Seq 3254	0	0	0	0	0	0	0	0	0	0	0	0	0	521	0	0	303	0	0	0	203	0	0	0	0	0	0	0	0	0	0	0	0	0	0	0	0	0	0	0	0	0	0	0
T.rangeli	Seq 3323	0	0	0	0	0	0	0	0	0	0	0	0	0	532	0	0	265	0	0	0	0	0	0	0	0	0	0	0	0	0	0	0	0	0	0	0	0	0	0	0	0	0	0	0
TcIV	Seq 3530	0	0	0	0	0	0	0	0	0	201	0	0	0	0	0	0	0	0	0	0	0	0	0	0	0	0	0	0	0	0	0	0	0	0	0	0	0	0	0	0	0	0	0	0
TcII	Seq 3550	0	0	0	0	0	0	0	0	209	0	0	0	0	0	0	0	0	0	0	0	0	0	0	0	0	0	0	0	0	0	0	0	0	0	0	0	0	0	0	0	0	0	0	0
T.rangeli	Seq 3572	0	0	0	0	0	0	0	0	0	0	0	0	0	337	0	0	207	0	0	0	0	0	0	0	0	0	0	0	0	0	0	0	0	0	0	0	0	0	0	0	0	0	0	0
T.rangeli	Seq 3806	0	0	0	0	0	0	0	0	0	0	0	0	0	749	0	0	426	227	0	0	250	0	0	0	0	0	0	236	0	321	0	0	0	0	0	0	0	0	0	0	0	0	0	0
TcIV	Seq 3920	0	0	0	0	0	0	0	0	0	832	0	0	0	0	0	0	0	0	0	0	0	0	0	0	0	0	0	0	0	0	0	0	0	0	0	0	0	0	0	0	0	0	0	0
TcIV	Seq 3953	0	0	0	0	0	0	0	0	0	226	0	0	0	0	0	0	0	0	0	0	0	0	0	0	0	0	0	0	0	0	0	0	0	0	0	0	0	0	0	0	0	0	0	0
TcIII	Seq 3980	0	0	0	0	0	0	209	0	0	0	0	0	0	0	0	0	0	0	0	0	0	0	0	0	0	0	0	0	0	0	0	0	0	0	0	0	0	0	0	0	0	0	0	0
T.rangeli	Seq 4017	0	0	0	0	0	0	0	0	0	0	0	0	0	646	0	0	313	0	0	0	0	0	0	0	0	0	0	0	0	238	0	0	0	0	0	0	0	0	0	0	0	0	0	0
T.rangeli	Seq 4018	0	0	0	0	0	0	0	0	0	0	0	0	0	546	0	0	354	0	0	0	0	0	0	0	0	0	0	0	0	247	0	0	0	0	0	0	0	0	0	0	0	0	0	0
T.rangeli	Seq 4374	0	0	0	0	0	0	0	0	0	0	0	0	0	308	0	0	0	0	0	0	0	0	0	0	0	0	0	0	0	0	0	0	0	0	0	0	0	0	0	0	0	0	0	0
TcI	Seq 4419	0	0	0	0	0	0	0	0	0	0	0	0	0	225	0	0	0	0	0	278	0	0	0	352	0	243	0	0	0	0	0	0	871	0	0	0	0	0	0	0	0	287	0	0
T.rangeli	Seq 4422	0	0	0	0	0	0	0	0	0	0	0	0	0	542	0	0	343	0	0	0	0	0	0	0	0	0	0	0	0	227	0	0	0	0	0	0	0	0	0	0	0	0	0	0
TcIII	Seq 4553	0	511	0	0	0	0	817	0	0	0	0	0	0	0	0	0	0	0	0	0	0	0	0	0	0	0	0	0	0	0	0	0	0	0	0	0	0	0	0	0	0	0	0	0
T.rangeli	Seq 4560	0	0	0	0	0	0	0	0	0	0	0	0	0	334	0	0	267	0	0	0	0	0	0	0	0	0	0	0	0	0	0	0	0	0	0	0	0	0	0	0	0	0	0	0
TcI	Seq 4576	0	0	0	0	0	0	0	0	0	0	0	0	0	243	0	0	231	0	0	0	0	0	0	273	0	0	0	0	0	0	0	0	0	0	0	0	0	0	0	0	0	0	0	0
TcI	Seq 4775	0	0	0	0	0	0	0	0	0	0	0	0	0	0	0	0	0	0	0	0	0	0	0	0	0	0	0	0	0	0	0	0	0	7274	9940	0	0	0	1833	7719	0	0	0	5739
TcIII	Seq 4781	0	0	0	0	0	0	227	0	0	0	0	0	0	0	0	0	0	0	0	0	0	0	0	0	0	0	0	0	0	0	0	0	0	0	0	0	0	0	0	0	0	0	0	0
T.rangeli	Seq 4810	0	0	0	0	0	0	0	0	0	0	0	0	0	341	0	0	202	0	0	0	0	0	0	0	0	0	0	0	0	0	0	0	0	0	0	0	0	0	0	0	0	0	0	0
TcI	Seq 4813	0	0	0	0	0	0	0	0	0	0	0	0	0	332	0	0	0	0	0	0	0	0	0	370	0	203	0	0	0	0	0	0	0	0	0	0	0	0	0	0	0	0	0	0
TcI	Seq 4903	0	0	0	0	0	0	0	0	0	0	0	0	0	0	0	0	0	0	0	0	0	0	0	0	0	0	0	0	236	0	221	0	548	0	0	0	0	0	0	0	0	228	0	0
TcI	Seq 5201	0	0	0	0	0	0	0	0	0	0	0	0	0	0	0	0	0	0	0	0	0	0	0	0	0	0	0	0	0	0	0	0	361	0	0	0	0	0	0	0	0	0	0	0
TcI	Seq 5328	0	0	0	0	0	0	0	0	0	0	0	0	0	0	0	0	0	0	0	0	0	0	0	0	0	0	0	0	0	0	0	0	210	0	0	0	0	0	0	0	0	0	0	0
T.rangeli	Seq 5398	0	0	0	0	0	0	0	0	0	0	0	0	0	403	0	0	337	0	0	0	235	0	0	0	0	0	0	215	0	253	0	0	0	0	0	0	0	0	0	0	0	0	0	0
TcIII	Seq 5413	0	0	0	200	0	0	0	0	0	0	0	0	0	0	0	0	0	0	0	0	0	0	0	0	0	0	0	0	0	0	0	0	0	0	0	0	0	0	0	0	0	0	0	0
T.rangeli	Seq 5449	0	0	0	0	0	0	0	0	0	0	0	0	0	458	0	0	312	0	0	0	0	0	0	0	0	0	0	0	0	239	0	0	0	0	0	0	0	0	0	0	0	0	0	0
TcIII	Seq 5493	0	285	0	0	0	0	440	0	0	0	0	0	0	0	0	0	0	0	0	0	0	0	0	0	0	0	0	0	0	0	0	0	0	0	0	0	0	0	0	0	0	0	0	0
TcI	Seq 5560	0	0	0	0	0	0	0	0	0	0	0	0	0	1041	0	0	747	0	0	1096	0	477	0	1512	256	738	348	0	769	843	637	0	4007	0	221	0	0	0	0	422	206	861	0	0
TcI	Seq 5745	0	0	0	0	0	0	0	0	0	0	0	0	0	0	0	0	0	0	0	0	0	0	0	0	0	0	0	0	0	0	0	0	252	0	0	0	0	0	0	0	0	0	0	0
T.rangeli	Seq 5839	0	0	0	0	0	0	0	0	0	0	0	0	0	221	0	0	0	0	0	0	0	0	0	0	0	0	0	0	0	0	0	0	0	0	0	0	0	0	0	0	0	0	0	0
TcI	Seq 5903	0	0	0	0	0	0	0	0	0	0	0	0	0	0	0	0	0	0	0	0	0	0	0	0	0	0	0	0	0	0	0	0	204	383	513	0	0	0	0	932	0	365	207	0
T.rangeli	Seq 5964	0	0	0	0	0	0	0	0	0	0	0	0	0	387	0	0	214	0	0	0	0	0	0	0	0	0	0	0	0	0	0	0	0	0	0	0	0	0	0	0	0	0	0	0
TcIII	Seq 6077	0	0	0	246	0	0	0	0	0	0	0	0	0	0	0	0	0	0	0	0	0	0	0	0	0	0	0	0	0	0	0	0	0	0	0	0	0	0	0	0	0	0	0	0
T.rangeli	Seq 6123	0	0	0	0	0	0	0	0	0	0	0	0	0	338	0	0	204	0	0	0	0	0	0	0	0	0	0	0	0	0	0	0	0	0	0	0	0	0	0	0	0	0	0	0
TcI	Seq 6164	0	0	0	0	0	0	0	0	0	0	0	0	0	0	0	0	0	0	0	0	0	0	0	0	0	0	0	0	0	338	0	0	603	0	0	0	0	0	0	0	0	0	0	0
TcIII	Seq 6179	0	0	0	226	0	0	0	0	0	0	0	0	0	0	0	0	0	0	0	0	0	0	0	0	0	0	0	0	0	0	0	0	0	0	0	0	0	0	0	0	0	0	0	0
TcIV	Seq 6199	0	0	0	0	0	0	0	0	0	233	0	0	0	0	0	0	0	0	0	0	0	0	0	0	0	0	0	0	0	0	0	0	0	0	0	0	0	0	0	0	0	0	0	0
TcIII	Seq 6328	0	0	0	0	0	0	205	0	0	0	0	0	0	0	0	0	0	0	0	0	0	0	0	0	0	0	0	0	0	0	0	0	0	0	0	0	0	0	0	0	0	0	0	0
TcI	Seq 6342	0	0	0	0	0	0	0	0	0	0	0	0	0	0	0	0	0	0	0	0	0	0	0	0	0	0	0	0	0	0	0	0	264	0	0	0	0	0	0	0	0	0	0	0
T.rangeli	Seq 6456	0	0	0	0	0	0	0	0	0	0	0	0	0	322	0	0	204	0	0	0	0	0	0	0	0	0	0	0	0	0	0	0	0	0	0	0	0	0	0	0	0	0	0	0
T.rangeli	Seq 6541	0	0	0	0	0	0	0	0	0	0	0	0	0	268	0	0	0	0	0	0	0	0	0	0	0	0	0	0	0	0	0	0	0	0	0	0	0	0	0	0	0	0	0	0
TcI	Seq 6625	0	0	0	0	0	0	0	0	0	0	0	0	0	0	0	0	0	0	0	0	0	0	0	0	0	0	0	0	0	0	0	0	206	0	0	0	0	0	0	0	0	0	0	0
TcI-like Tulahuen	Seq 6628	0	0	0	0	0	0	0	0	0	0	0	0	0	0	0	0	0	0	0	0	0	0	0	0	0	0	0	0	0	0	0	0	0	0	256	0	0	0	0	382	0	0	0	0
TcIII	Seq 6638	0	0	0	0	0	0	225	0	0	0	0	0	0	0	0	0	0	0	0	0	0	0	0	0	0	0	0	0	0	0	0	0	0	0	0	0	0	0	0	0	0	0	0	0
TcI	Seq 6686	0	0	0	0	0	0	0	0	0	0	0	0	0	0	0	0	0	0	0	0	0	0	0	0	0	0	0	0	0	0	0	0	593	0	0	0	0	0	0	0	0	255	0	0
TcI	Seq 6776	0	0	0	0	0	0	0	0	0	0	0	0	0	0	0	0	0	0	0	0	0	0	0	0	0	0	0	0	0	0	0	0	0	803	1197	0	0	0	0	0	0	0	0	0
TcIII	Seq 6778	0	0	0	0	0	0	316	0	0	0	0	0	0	0	0	0	0	0	0	0	0	0	0	0	0	0	0	0	0	0	0	0	0	0	0	0	0	0	0	0	0	0	0	0
T.rangeli	Seq 6818	0	0	0	0	0	0	0	0	0	0	0	0	0	350	0	0	307	0	0	0	0	0	0	0	0	0	0	0	0	238	0	0	0	0	0	0	0	0	0	0	0	0	0	0
TcI	Seq 6904	0	0	0	0	0	0	0	0	0	0	0	0	0	320	0	0	0	0	0	227	0	0	0	412	0	202	0	0	0	0	0	0	766	0	0	0	0	0	0	0	0	0	0	0
TcIV	Seq 6955	0	0	0	0	0	0	0	0	0	204	0	0	0	0	0	0	0	0	0	0	0	0	0	0	0	0	0	0	0	0	0	0	0	0	0	0	0	0	0	0	0	0	0	0
TcI	Seq 6975	0	0	0	0	0	0	0	0	0	0	0	0	0	0	0	0	0	0	0	0	0	0	0	0	0	0	0	0	0	0	0	0	203	0	0	0	0	0	0	0	0	0	0	0
T.rangeli	Seq 6983	0	0	0	0	0	0	0	0	0	0	0	0	0	313	0	0	0	0	0	0	0	0	0	0	0	0	0	0	0	0	0	0	0	0	0	0	0	0	0	0	0	0	0	0
TcV	Seq 6999	0	0	0	0	0	239	0	0	0	0	0	0	0	0	0	0	0	0	0	0	0	0	0	0	0	0	0	0	0	0	0	0	0	0	0	0	0	0	0	0	0	0	0	0
TcI-like Tulahuen	Seq 7017	0	0	0	0	0	0	0	0	0	0	0	0	0	0	0	0	0	0	0	0	0	0	0	0	0	0	0	0	0	0	0	0	0	234	238	0	0	0	0	390	0	0	0	0
TcI	Seq 7037	0	0	0	0	0	0	0	0	0	0	0	0	0	0	0	0	0	0	0	0	0	0	0	0	0	0	0	0	0	0	0	0	204	0	0	0	0	0	0	0	0	0	0	0
T.rangeli	Seq 7126	0	0	0	0	0	0	0	0	0	0	0	0	0	204	0	0	0	0	0	0	0	0	0	0	0	0	0	0	0	0	0	0	0	0	0	0	0	0	0	0	0	0	0	0
TcIII	Seq 7157	0	0	0	0	0	0	240	0	0	0	0	0	0	0	0	0	0	0	0	0	0	0	0	0	0	0	0	0	0	0	0	0	0	0	0	0	0	0	0	0	0	0	0	0
TcIV	Seq 7181	0	0	0	0	0	0	0	0	0	0	0	394	0	0	1260	882	0	0	0	0	0	0	0	0	0	2185	0	0	0	0	0	0	1088	0	0	0	0	492	0	0	0	0	0	0
TcIII	Seq 7446	0	0	0	0	0	0	221	0	0	0	0	0	0	0	0	0	0	0	0	0	0	0	0	0	0	0	0	0	0	0	0	0	0	0	0	0	0	0	0	0	0	0	0	0
TcIV	Seq 7489	0	0	0	0	0	0	0	0	0	214	0	0	0	0	0	0	0	0	0	0	0	0	0	0	0	0	0	0	0	0	0	0	0	0	0	0	0	0	0	0	0	0	0	0
TcI	Seq 7496	0	0	0	0	0	0	0	0	0	0	0	0	0	0	0	0	0	0	0	0	0	0	0	0	0	0	0	0	0	0	0	0	0	279	255	0	0	0	0	220	0	0	0	0
TcI	Seq 7547	0	0	0	0	0	0	0	0	0	0	0	0	0	0	0	0	0	0	0	0	0	0	0	284	0	0	0	0	0	0	0	0	326	0	0	0	0	0	0	417	0	0	0	0
TcI	Seq 7549	0	0	0	0	0	0	0	0	0	0	0	0	0	0	0	0	0	0	0	0	0	0	0	0	0	0	0	0	0	0	0	0	0	0	0	0	0	0	0	0	0	0	0	327
TcIV	Seq 7604	0	0	0	0	0	0	0	0	0	244	0	0	0	0	0	0	0	0	0	0	0	0	0	0	0	0	0	0	0	0	0	0	0	0	0	0	0	0	0	0	0	0	0	0
TcIII	Seq 7650	0	0	0	0	0	0	224	0	0	0	0	0	0	0	0	0	0	0	0	0	0	0	0	0	0	0	0	0	0	0	0	0	0	0	0	0	0	0	0	0	0	0	0	0
TcI-like Tulahuen	Seq 7808	0	0	0	0	0	0	0	0	0	0	0	0	0	0	0	0	0	0	0	0	0	0	0	0	0	0	0	0	0	0	0	0	0	345	401	0	0	0	0	657	0	269	0	0
TcI	Seq 7879	0	0	0	0	0	0	0	0	0	0	0	0	0	0	0	0	244	0	0	0	0	0	0	0	0	0	0	0	0	0	0	0	0	0	0	0	0	0	0	0	0	0	0	0
TcI	Seq 8123	0	0	0	0	0	0	0	0	0	0	0	0	0	0	0	0	0	0	0	0	0	0	0	0	0	0	0	0	0	0	0	0	317	0	0	0	0	0	0	0	0	0	0	0
TcIV	Seq 8127	0	0	0	0	0	0	0	0	0	265	0	0	0	0	0	0	0	0	0	0	0	0	0	0	0	0	0	0	0	0	0	0	0	0	0	0	0	0	0	0	0	0	0	0
TcI	Seq 8246	0	0	0	0	0	0	0	0	0	0	0	0	0	0	0	0	0	0	0	0	0	0	0	0	0	0	0	0	0	0	0	0	220	0	0	0	0	0	0	0	0	0	0	0
TcI	Seq 8252	0	0	0	0	0	0	0	0	0	0	0	0	0	0	0	0	0	0	0	0	0	0	0	0	0	0	0	0	0	0	0	0	0	0	0	0	0	0	0	0	0	200	0	0
TcI-like Tulahuen	Seq 8507	0	0	0	0	0	0	0	0	0	0	0	0	0	0	0	0	0	0	0	0	0	0	0	283	0	0	0	0	0	0	0	0	333	231	211	0	0	0	0	389	244	203	0	0
TcI	Seq 8527	0	0	0	0	0	0	0	0	0	0	0	0	0	0	0	0	0	0	0	0	0	0	0	0	0	0	0	0	0	0	0	0	397	0	0	0	0	0	0	0	0	0	0	0
T.rangeli	Seq 8641	0	0	0	0	0	0	0	0	0	0	0	0	0	237	0	0	0	0	0	0	0	0	0	0	0	0	0	0	0	0	0	0	0	0	0	0	0	0	0	0	0	0	0	0
TcIV	Seq 8653	0	0	0	0	0	0	0	0	0	383	0	0	0	0	0	0	0	0	0	0	0	0	0	0	0	0	0	0	0	0	0	0	0	0	0	0	0	0	0	0	0	0	0	0
TcI	Seq 9046	0	0	0	0	0	0	0	0	0	0	0	0	0	0	0	0	0	0	0	0	0	0	0	0	0	0	0	0	0	0	0	0	440	0	0	0	0	0	0	0	0	0	0	0
TcI	Seq 9073	0	0	0	0	0	0	0	0	0	0	0	0	0	257	0	0	0	0	0	205	0	0	0	357	0	0	0	0	0	0	0	0	644	0	0	0	0	0	0	0	0	0	0	0
TcI	Seq 9091	0	0	0	0	0	0	0	0	0	0	0	0	0	0	0	0	0	0	0	0	0	0	0	0	0	0	0	0	0	0	0	0	0	0	213	0	0	0	0	0	0	0	0	0
TcI	Seq 9118	0	0	0	0	0	0	0	0	0	0	0	0	0	221	0	0	0	0	0	0	0	0	0	366	0	212	0	0	0	0	0	0	597	289	398	0	0	0	0	559	0	393	0	0
TcI	Seq 9203	0	0	0	0	0	0	0	0	0	0	0	0	0	0	0	0	0	0	0	0	0	0	0	0	0	0	0	0	0	0	0	0	285	0	0	0	0	0	0	0	0	0	0	0
TcI	Seq 9205	0	0	0	0	0	0	0	0	0	0	0	0	0	0	0	0	0	0	0	0	0	0	0	0	0	0	0	0	0	0	0	0	411	0	0	0	0	0	0	210	0	231	0	0
TcIII	Seq 9226	0	2823	828	264	0	0	4780	0	0	0	0	0	0	0	0	0	0	0	0	0	0	0	0	0	0	0	0	0	0	0	0	0	0	0	0	0	0	0	0	0	0	0	0	0
T.rangeli	Seq 9394	0	0	0	0	0	0	0	0	0	0	0	0	0	259	0	0	0	0	0	0	0	0	0	0	0	0	0	0	0	0	0	0	0	0	0	0	0	0	0	0	0	0	0	0
TcV	Seq 9459	0	0	0	0	0	0	0	0	0	0	0	0	0	0	0	0	0	0	0	0	0	0	0	0	0	0	0	0	0	0	0	0	0	0	0	0	0	0	0	0	0	0	0	0
TcI	Seq 9629	0	0	0	0	0	0	0	0	0	0	0	0	0	0	0	0	0	0	0	0	0	0	0	0	0	0	0	0	0	0	0	0	0	0	212	0	0	0	0	316	0	0	0	0
TcIV	Seq 9673	0	0	0	0	0	0	0	0	0	251	0	0	0	0	0	0	0	0	0	0	0	0	0	0	0	0	0	0	0	0	0	0	0	0	0	0	0	0	0	0	0	0	0	0
TcI	Seq 9709	0	0	0	0	0	0	0	0	0	0	0	0	0	235	0	0	0	0	0	0	0	0	0	326	0	0	0	0	0	0	0	0	357	0	218	0	0	0	0	340	0	0	0	0
TcI	Seq 9805	0	0	0	0	0	0	0	0	0	0	0	0	0	0	0	0	0	0	0	0	0	0	0	0	0	0	0	0	0	0	0	0	0	0	0	0	0	0	0	216	0	0	0	0
TcI	Seq 9859	0	0	0	0	0	0	0	0	0	0	0	0	0	0	0	0	0	0	0	0	0	0	0	0	0	0	0	0	0	0	0	0	245	0	0	0	0	0	0	0	0	0	0	0
TcIV	Seq 10261	0	0	0	0	0	0	0	0	0	0	0	337	0	0	1036	721	0	0	0	0	0	0	0	0	0	1852	0	0	0	0	0	0	922	0	0	0	0	397	0	0	0	0	0	0
TcIII	Seq 10372	0	0	0	0	0	0	0	0	0	0	0	0	0	0	0	0	0	0	0	0	0	0	0	0	0	0	0	0	0	0	0	0	0	0	0	0	0	0	0	0	0	0	0	0
TcIV	Seq 10506	0	0	0	0	0	0	0	0	0	224	0	0	0	0	0	0	0	0	0	0	0	0	0	0	0	0	0	0	0	0	0	0	0	0	0	0	0	0	0	0	0	0	0	0
TcI	Seq 10518	0	0	0	0	0	0	0	0	0	0	0	0	0	0	0	0	0	0	0	0	0	0	0	217	0	0	0	0	0	0	0	0	235	338	401	0	0	0	272	664	0	287	0	0
TcI	Seq 10556	0	0	0	0	0	0	0	0	0	0	0	0	0	0	0	0	0	0	0	0	0	0	0	0	0	0	0	0	0	0	0	0	0	0	206	0	0	0	0	337	0	0	0	0
TcIV	Seq 10721	0	0	0	0	0	0	0	0	0	289	0	0	0	0	0	0	0	0	0	0	0	0	0	0	0	0	0	0	0	0	0	0	0	0	0	0	0	0	0	0	0	0	0	0
TcI	Seq 10764	0	0	0	0	0	0	0	0	0	0	0	0	0	0	0	0	0	0	0	0	0	0	0	0	0	0	0	0	0	0	0	0	0	0	206	0	0	0	0	0	0	0	0	0
T.rangeli	Seq 10960	0	0	0	0	0	0	0	0	0	0	0	0	0	437	0	0	324	0	0	0	211	0	0	0	0	0	0	0	0	0	0	0	0	0	0	0	0	0	0	0	0	0	0	0
TcI	Seq 10978	0	0	0	0	0	0	0	0	0	0	0	0	0	0	0	0	0	0	0	0	0	0	0	0	0	0	0	0	0	0	0	0	0	0	0	0	0	0	0	253	0	0	0	0
TcI-like Tulahuen	Seq 11057	0	0	0	0	0	0	0	0	0	0	0	0	0	0	0	0	0	0	0	0	0	0	0	244	0	0	0	0	0	0	0	0	371	237	225	0	0	0	0	351	0	214	0	0
TcI	Seq 11109	0	0	0	0	0	0	0	0	0	0	0	0	0	0	0	0	0	0	0	229	0	0	0	0	0	0	0	0	0	0	0	0	748	0	0	0	0	0	0	0	0	386	0	0
TcI	Seq 11140	0	0	0	0	0	0	0	0	0	0	0	0	0	0	0	0	0	0	0	0	0	0	0	0	0	0	0	0	0	0	0	0	0	0	0	0	0	0	0	259	0	0	0	0
TcI	Seq 11185	0	0	0	0	0	0	0	0	0	0	0	0	0	0	0	0	0	0	0	0	0	0	0	276	0	206	0	0	0	0	0	0	0	0	0	0	0	0	0	0	0	0	0	0
TcI	Seq 11326	0	0	0	0	0	0	0	0	0	0	0	0	0	0	0	0	0	0	0	240	0	0	0	221	0	0	0	0	0	0	0	0	814	0	0	0	0	0	0	0	0	0	0	0
TcI	Seq 11370	0	0	0	0	0	0	0	0	0	0	0	0	0	0	0	0	0	0	0	0	0	0	0	261	0	0	0	0	0	0	0	0	317	0	213	0	0	0	0	304	0	0	0	0
TcIV	Seq 11494	0	0	0	0	0	0	0	0	0	212	0	0	0	0	0	0	0	0	0	0	0	0	0	0	0	0	0	0	0	0	0	0	0	0	0	0	0	0	0	0	0	0	0	0
TcI-like Tulahuen	Seq 11916	0	0	0	0	0	0	0	0	0	0	0	0	0	0	0	0	0	0	0	0	0	0	0	0	0	0	0	0	0	0	0	0	0	0	0	0	0	0	0	210	0	0	0	0
TcI	Seq 11928	0	0	0	0	0	0	0	0	0	0	0	0	0	0	0	0	0	0	0	0	0	0	0	0	0	0	0	0	0	0	0	0	0	0	0	0	0	0	0	0	0	245	0	0
TcI	Seq 11930	0	0	0	0	0	0	0	0	0	0	0	0	0	0	0	0	0	0	0	0	0	0	0	0	0	0	0	0	0	0	0	0	458	0	0	0	0	0	0	0	0	280	0	0
TcI	Seq 12394	0	0	0	0	0	0	0	0	0	0	0	0	0	0	0	0	0	0	0	0	0	0	0	0	0	0	0	0	0	0	0	0	0	0	0	0	0	0	0	271	0	237	0	0
TcI	Seq 12402	0	0	0	0	0	0	0	0	0	0	0	0	0	0	0	0	0	0	0	0	0	0	0	0	0	0	0	0	0	0	0	0	0	210	238	0	0	0	0	401	0	0	0	0
TcI	Seq 12406	0	0	0	0	0	0	0	0	0	0	0	0	0	0	0	0	0	0	0	0	0	0	0	0	0	0	0	0	0	0	0	0	0	0	0	0	0	0	0	239	0	0	0	0
TcI	Seq 12473	0	0	0	0	0	0	0	0	0	0	0	0	0	0	0	0	0	0	0	0	0	0	0	0	0	0	0	0	0	0	0	0	239	0	0	0	0	0	0	0	0	0	0	0
TcI	Seq 12712	0	0	0	0	0	0	0	0	0	0	0	0	0	0	0	0	0	0	0	0	0	0	0	0	0	0	0	0	0	0	0	0	505	0	0	0	0	0	0	0	0	0	0	0
TcIV	Seq 12726	0	0	0	0	0	0	0	0	0	268	0	0	0	0	0	0	0	0	0	0	0	0	0	0	0	0	0	0	0	0	0	0	0	0	0	0	0	0	0	0	0	0	0	0
TcI	Seq 12821	0	0	0	0	0	0	0	0	0	0	0	0	0	0	0	0	0	0	0	0	0	0	0	0	0	0	0	0	0	0	0	0	241	0	0	0	0	0	0	0	0	0	0	0
TcI	Seq 12824	0	0	0	0	0	0	0	0	0	0	0	0	0	0	0	0	0	0	0	0	0	0	0	0	0	0	0	0	0	0	0	0	456	0	0	0	0	0	0	0	0	232	0	0
TcI	Seq 13259	0	0	0	0	0	0	0	0	0	0	0	0	0	0	0	0	0	0	0	0	0	0	0	0	0	0	0	0	0	323	0	0	280	0	0	0	0	0	0	0	205	0	0	0
TcI	Seq 14310	0	0	0	0	0	0	0	0	0	0	0	0	0	0	0	0	0	0	0	0	0	0	0	0	0	0	0	0	0	0	0	0	0	258	308	0	0	0	0	0	0	0	0	0
TcI	Seq 14662	0	0	0	0	0	0	0	0	0	0	0	0	0	0	0	0	0	0	0	0	0	0	0	0	0	0	0	0	0	0	0	0	0	0	0	0	0	0	0	318	0	0	0	0
TcIV	Seq 14777	0	0	0	0	0	0	0	0	0	201	0	0	0	0	0	0	0	0	0	0	0	0	0	0	0	0	0	0	0	0	0	0	0	0	0	0	0	0	0	0	0	0	0	0
