# Supplementary material for: Remarkable genetic diversity of Trypanosoma cruzi and Trypanosoma rangeli in two localities of southern Ecuador identified via deep sequencing of mini-exon gene amplicons
Source: Parasit Vectors. 2020 May 14;13:252. doi: 10.1186/s13071-020-04079-1 (PMC7227245; doi:10.1186/s13071-020-04079-1)
Supplement: Supplementary file 2 — Additional file 2: Table S2. Correspondence between FLDs* (Illumina sequencer output) and samples belonging to intestinal contents. [file 13071_2020_4079_MOESM2_ESM.xlsx]

## Sheet: Sheet1
Additional File 2. Correspondace between FLDs* (Illumina sequencer output) and samples belonging to intestinal contents.
TBR1379	FLD0140
TBR1391	FLD0112
TBR1409	N/A**
TBR1410	FLD0181
TBR1413	FLD0138/FLD0139
TBR1414	FLD0099/FLD0100
TBR1422	FLD0184
TBR1432	FLD0125/Reads <20000
TBR1445	FLD0133/FLD0134
TBR1446	FLD0116/FLD0121/FLD0161/FLD0162
TBR1455	FLD0101
TBR1470	N/A**
TBR1475	FLD0149/FLD0150
TBR1480	FLD0103/Reads <20000
TBR1483	FLD0122
TBR1484	FLD0136/FLD0137
TBR1485	FLD0114/FLD0115
TBR1486	FLD0124
TBR1487	N/A**
TBR1489	FLD0146
TBR1491	FLD0104
TBR1492	FLD0111/FLD0164
TBR1493	FLD0109
TBR1494	FLD0147/FLD0148
TBR1495	FLD0163
TBR1502	FLD0135
TBR1503	FLD0151/FLD0152/FLD0127/FLD0128
TBR1505	FLD0123
TBR1508	FLD0126
TBR1509	FLD0113
TBR1510	FLD0145
TBM2798	FLD0097
TBM2823	FLD0098
TBM2824	FLD0172/Reads <20000
TBM2841	N/A**
TBM2873	FLD0173
TBM2903	FLD0183
TBM2972	FLD0185
TBM2982	FLD0182
TBM2983	FLD0176
TBM3102	FLD0160
TBM3131	FLD0171
TBM3132	FLD0110
TBM3135	FLD0157
TBM3329	FLD0169/FLD0170
TBM3376	N/A**
TBM3377	FLD0174/Reads <20000
TBM3405	FLD0158/FLD0159
	*Each FLD stands for the sequencing reaction of a single template obtained from multiplex PCR and agarose excision. Therefore, more than one FLD may be found in some samples. In these cases, results were merged to obtain a unique result combining all haplotypes found within a single intestinal content.
	**N/A Samples that did not undergo sequencing due to technical issues.
