# Supplementary material for: Remarkable genetic diversity of Trypanosoma cruzi and Trypanosoma rangeli in two localities of southern Ecuador identified via deep sequencing of mini-exon gene amplicons
Source: Parasit Vectors. 2020 May 14;13:252. doi: 10.1186/s13071-020-04079-1 (PMC7227245; doi:10.1186/s13071-020-04079-1)
Supplement: Supplementary file 3 — Additional file 3: Alignment S1. Sequences employed for the phylogenetic tree displayed in Fig. 4. [file 13071_2020_4079_MOESM3_ESM.fas]

>Seq1
CAAAACATCGGGCAGGGGCGGG-AGGGAGCGCTTT-CAACTAACGCTATTATTGATA
>Seq10261
TCAAATTTGAAAGCGGTTGTGGCACAAAACCACTTTCAACTAACGCTATTATTGATA
>Seq1053.TcII.LHVA.cl1-Ja2.cl4-Para7.cl3-Para6.cl1-Chaco9.cl15
TCAAAATTGAAAACCGTTGTGGAACACAACTCCTTTCAACTAACGCTATTATTGATA
>Seq11.TcIV.Ja2.cl4-Saimiri13.cl8
TCAAATTTGAAAGCGGTTGTGGCACAAAACCACCTTCAACTAACGCTATTATTGATA
>Seq1113.TcVI.Ja2.cl4
TCAAAATTGAAAACCGTTGTGGAACACAACTCCTTTCAACTAACGCTATTATTGATA
>Seq1164
TCTAACTCGAAAACGGTGCGGGCACGGAAC-CTTTTCAACTAACGCTATTATTGATA
>Seq117
TCTAACTCGAAAACGGTGCGGACACGGAAC-CTTTTCAACTAACGCTATTATTGATA
>Seq12.TcI.Chilec22
TCTAACTCGAAAACGGTGCGGGCACGGAAC-CTTTTCAACTAACGCTATTATTGATA
>Seq13.TcIV.Saimiri13.cl8-Ecuad.strains
TCAAATTTGAAAGCGGTTGTGGCACAAAACCACTTTCAACTAACGCTATTATTGATA
>Seq14
TCTAACTCGAAAACGGTGCGGGCACGGAAC-CTTTTCAACTAACGCTATTATTGATA
>Seq1510
TCTAACTCGAAAACGGTGCGGACACGGAGC-CTTTTCAACTAACGCTATTATTGATA
>Seq154
CAAAACATCGGGCAGGGGCGGG-AGGGAGCGCCTT-CAACTGACGCTATTATTGATA
>Seq2.TcI.Chilec22-Ecuad.strains
TCTAACTCGAAAACGGTGCGGGCACGGAAC-CTTTTCAACTAACGCTATTATTGATA
>Seq243
TAAAACATCGGGCAGGGGCGGG-AGGGAGCGCCTT-CAACTAACGCTATTATTGATA
>Seq26.TcI.Chilec22
TCTAACTCGAAAACGGTCCGGGCACGGAAC-CTTTTCAACTAACGCTATTATTGATA
>Seq261.TcIII.M5521.cl3-Chilec22-Arma18.cl1-Arma18.cl5-M5521.cl5
TCAAATTTGAAAGCGGTCCGGGGCCCGGAACCTTTTCAACTAACGCTATTATTGATA
>Seq266
TCTAACTCGAAAACGGTACGGGCACGGAAC-CTTTTCAACTAACGCTATTATTGATA
>Seq277
CAAAACATCGGGCAGGGGCGGG-AGGGAGCGCCTT-CAACTAACGCTATTGTTGATA
>Seq281
CAGAACATCGGGCAGGGGCGGG-AGGGAGCGCCTT-CAACTAACGCTATTATTGATA
>Seq306
CAAAACATCGGGCAGGGGCGGG-AGGGAGCGCCCT-CAACTAACGCTATTATTGATA
>Seq323
CAAAACATCGGGCAGGGGCGGG-AGGGAGCGCCTT-CAACTAACGCTATCATTGATA
>Seq3550.TcII.Ja2.cl4-Chaco9.cl15
TCAAAATTGAAAACCGTTGTGGAACACAACTCCTTTCAACTAACGCTATTATTGATA
>Seq361
CAAAACATCGGGCAGGGGCGGG-AGGGAGCGCCTT-CAGCTAACGCTATTATTGATA
>Seq372
CAAAACATCGGGCAGGGGCGGG-AGGGAGCGCCTC-CAACTAACGCTATTATTGATA
>Seq4
TCTAACTCGAAAGCGGTGCGGGCACGGAAC-CTTTTCAACTAACGCTATTATTGATA
>Seq464.TcVI.LHVA.cl1-Ja2.cl4-Para7.cl3-Para6.cl1-Chaco9.cl15
TCAAAATTGAAAACCGTTGTGGAACACAACTCCTTTCAACTAACGCTATTATTGATA
>Seq47
TCTAACTCGAAAACGGTGCGGGCACGGAGC-CTTTTCAACTAACGCTATTATTGATA
>Seq4775
TCTAACTCGAAAACGGTGCGGGCACGGAAC-CTTTCCAACTAACGCTATTATTGATA
>Seq481.TcIV.Saimiri13.cl8-Ecuad.strains
TCAAATTTGAAAGCGGTTGTGGCACAAAACCACTTTCAACTAACGCTATTATTGATA
>Seq61
TCTAACTCGAAAACGGTGCGGGCACGGAAC-CTTTTCAACTAACGCTATTATTGATA
>Seq676.TcIII.M5521.cl3-Chilec22-Arma18.cl1-Arma18.cl5-M5521.cl5
TCAAATTTGAAAGCGGTCCGGGGCCCGGAACCTTTTCAACTAACGCTATTATTGATA
>Seq7181
TCAAATTTGAAAGCGGCTGTGGCACAAAACCACTTTCAACTAACGCTATTATTGATA
>Seq72.TcIV.Ja2.cl4-Saimiri13.cl8
TCAAATTTGAAAGCGGTTGTGGCACAAAACCACCTTCAACTAACGCTATTATTGATA
>Seq8.TcV.LHVA.cl1-Ja2.cl4-Para7.cl3-Para6.cl1-Chaco9.cl15
TCAAAATTGAAAACCGTTGTGGAACACAACTCCTTTCAACTAACGCTATTATTGATA
