# Supplementary material for: Remarkable genetic diversity of Trypanosoma cruzi and Trypanosoma rangeli in two localities of southern Ecuador identified via deep sequencing of mini-exon gene amplicons
Source: Parasit Vectors. 2020 May 14;13:252. doi: 10.1186/s13071-020-04079-1 (PMC7227245; doi:10.1186/s13071-020-04079-1)
Supplement: Supplementary file 4 — Additional file 4: Alignment S2. Sequences employed for the phylogenetic tree displayed in Fig. 5. [file 13071_2020_4079_MOESM4_ESM.fas]

>Seq147
CCTATTGTGATCCCCATCT-TCGCAAAACA-TCGGGCAGGGGCGGGAGGGAGCGCTCTCAACTGACGCTATTATTGATACAGTTTCTGTACTATATTGGTA
>Seq154
CCTATTGTGATCCCCATCT-TCGCAAAACA-TCGGGCAGGGGCGGGAGGGAGCGCCTTCAACTGACGCTATTATTGATACAGTTTCTGTACTATATTGGTA
>Seq161
CCTATTGTGATCCCCATCT-TCGCAAAACA-T-------GGGCGGGAGGGAGCGCTTTCAACTAACGCTATTATTGATACAGTTTCTGTACTATATTGGTA
>Seq185
CCTATTGTGATCCCCATCT-TCGCAAAACA-TCGGGCAGGGGCGGGAGGGAGCGCTTTCAACTAACGCTATATTTGATACAGTTTCTGTACTATATTGGTA
>Seq306
CCTATTGTGATCCCCATCT-TCGCAAAACA-TCGGGCAGGGGCGGGAGGGAGCGCCCTCAACTAACGCTATTATTGATACAGTTTCTGTACTATATTGGTA
>Seq355
CCTATTGTGATCCCCATCT-TCGCAAAACG-TCGGGCAGGGGCGGGAGGGAGCGCCTTCAACTAACGCTATTATTGATACAGTTTCTGTACTATATTGGTA
>Seq390
CCTATTGTGATCCCCATCT-TCGCAAAACA-TCGGGCAGGGGCGGGAGGGAGCGCCTTCAACTAACGCTATTATCGATACAGTTTCTGTACTATATTGGTA
>Seq429
CCTATTGTGATCCCCATCT-TCGCAAAACA-TCGGGCAGGGGCGGGAGGGAGCGCCTTCAACTAACGCTATTATTGATGCAGTTTCTGTACTATATTGGTA
>Seq475
CCTATTGTGATCCCCATCT-TCGCAAAACA-TCGGGCAGGGGCGGGAGGGAGCGCCTTCGACTAACGCTATTATTGATACAGTTTCTGTACTATATTGGTA
>Seq908
CCTATTGTGATCCCCATCT-TCGCAAAACA-TCGGGCAGGGGCGGGAGGGAGTGCCTTCAACTAACGCTATTATTGATACAGTTTCTGTACTATATTGGTA
>Seq1106
CCTATTGTGATCCCCATCT-TCGCAAAACA-TCGGGCAGGGGCAGGAGGGAGCGCCTTCAACTAACGCTATTATTGATACAGTTTCTGTACTATATTGGTA
>Seq1129
CCTATTGTGATCCCCATCT-TCGCAAAACA-TTGGGCAGGGGCGGGAGGGAGCGCTTTCAACTAGCGCTATTATTGATACAGTTTCTGTACTATATTGGTA
>Seq1665
CCTATTGTGATCCCCATCT-TCGCAAAGCA-TAGGGCAGGGGCGGGAGGGAGCGCTTTCAACTAACGCTATTATTGATACAGTTTCTGTACTATATTGGTA
>Seq1765
CCTATTGTGATCCCCATCT-TCGCAAAACA-TCGGGCAGGGGCGGGAGGGAGCGCCTTCAACTAACGTTATTATTGATACAGTTTCTGTACTATATTGGTA
>Seq1784
CCTATTGTGATCCCCATCT-TCGCAAAACA-TCGGGCAGGGGCGGAGGGGAGCGCTTTCAACTAACGCTATTATTGATACAGTTTCTGTACTATATTGGTA
>Seq1857
CCTATTGTGATCCCCATCT-TCGCAAAACA-TCGGGCAGGGGCGGGAAGGAGCGCTTTCAACTAGCGCTATTATTGATACAGTTTCTGTACTATATTGGTA
>Seq3076
CCTATTGTGATCCCCATCT-TCGCAAAACA-TCGTGCAGGGGCGGGAGGGAGCGCTTTCAACTAACGCTATTACTGATACAGTTTCTGTACTATATTGGTA
>Seq4017
CCTATTGTGATCCCCATCT-TCGCAAAACA-TCGGGCAGGGGCGGGTGGGTGCGCTTTCAACTAACGCTATTATTGATACAGTTTCTGTACTATATTGGTA
>Seq4422
CCTATTGTGATCCCCATCT-TCGCAAAACA-TCGGGCAGGGGCGGGAGGGAGCGCTTTCATCTAACGCTATTAATGATACAGTTTCTGTACTATATTGGTA
>Seq5398
CCTATTGTGATCCCCATCT-TCGCAAAACA-TCGGGCAGGGGCGGGTGGGAGCGCTTTCAACTAACGCTATTATTGATTCAGTTTCTGTACTATATTGGTA
>Seq5449
CCTATTGTGATCCCCATCT-TCGCAAAACA-TCGGGCAGGGGCGGGTGGGAGCGCTTTCAACTAACGCTAATATTGATACAGTTTCTGTACTATATTGGTA
>Seq5839
CCTATTGTGATCCCCATCT-TCGGAAACCA-TCGGGCAGGGGCGGGAGGGAGCGCTTTCAACTAACGCTATTATTGATACAGTTTCTGTACTATATTGGTA
>Seq6818
CCTATTGTGATCCCCATCT-TCGCAAAACA-TCGGGCAGAGGCGGGAGGGAGCGCTTTCAACTATCGCTATTATTGATACAGTTTCTGTACTATATTGGTA
>Seq8641
CCTATTGTGATCCCCATCT-TCGCAAAACA-TCGGGCAGGGGCGGGAGGGAGCGCTTTCAACT-ACGCAATTATTGATACAGTTTCTGTACTATATTGGTA
>Seq9394
CCTATTGTGATCCCCATCT-TCGCAAAACA-TCGGGCAGGGGCGGGTGGGAGCGCTTTCAACTTACGCTATTATTGATACAGTTTCTGTACTATATTGGTA
>Seq10960
CCTATTGTGATCCCCATCT-TCGCATAACA-TCGGGCTGGGGCGGGAGGGAGCGCTTTCAACTAACGCTATTATTGATACAGTTTCTGTACTATATTGGTA
>Strain Choachi. KP1(+)/A
CCTATTGTGATCCCCATCT-TTGCAAAACG-TCGGGCAGGGGCGGGAGGGAGCGCTTTCAACTAACGCTATTATTGATACAGTTTCTGTACTATATTGGTA
>Strain H8GS. KP1(+)/A
CCTATTGTGATCCCCATCT-TTGCAAAACG-TCGGGCAGGGGCGGGAGGGAGCGCTTTCAACTAACGCTATTATTGATACAGTTTCTGTACTATATTGGTA
>Strain Macias. KP1(+)/A
CCTATTGTGATCCCCATCT-TTGCAAAACG-TCGGGCAGGGGCGGGAGGGAGCGCTTTCAACTAACGCTATTATTGATACAGTTTCTGTACTATATTGGTA
>Strain Palma-2. KP1(+)/A
CCTATTGTGATCCCCATCTCTTGCAAAACGCTCGGGCAGGGGCGGGAGGGAGCGCTTTCAACTAACGCTATTATTGATACAGTTTCTGTACTATATTGGTA
>Strain San Agustin. KP1(+)/A
CCTATTGTGATCCCCATCT-TTGCAAAACG-TCGGGCAGGGGCGGGAGGGAGCGCTTTCAACTAACGCTATTATTGATACAGTTTCTGTACTATATTGGTA
>Strain R1625. KP1(+)/C
CCTATTGTGATCCCCATCT-TTGCAACACG-TCGGGCAGGGGCGGGAGGGAGCGCTTTCAACTAACGCTATTATTGATACAGTTTCTGTACTATATTGGTA
>Strain TRE. KP1(-)/NA
CCTATTGTGATCCCCATCT-TCGCAAAACA-CCGGGCAGGGGCGGGAGGGAGCGCTTTCAACTAACGCTATTATTGATACAGTTTCTGTACTATATTGGTA
>Strain 5048. KP1(-)/NA
CCTATTGTGATCCCCATCT-TCGCAAAACA-CCGGGCAGGGGCGGGAGGGAGCGCTTTCAACTAACGCTATTATTGATACAGTTTCTGTACTATATTGGTA
>Strain SC-58. KP1(-)/NA
CCTACTGTGATCCCCATCT-TTGCAACACA-TCGGGCAGGGGCGGGAGGGAGCGCTTTCAACTAACGCTATTATTGATACAGTTTCTGTACTATATTGGTA
>Strain SC-76. KP1(-)/NA
CCTACTGTGATCCCCATCT-TTGCAAAACA-TCGGGCAGGGGCGGGAGGGAGCGCTTTCAACTAACGCTATTATTGATACAGTTTCTGTACTATATTGGTA
>Strain PIT-10. KP1(-)/NA
CCTACTGTGATCCCCATCT-TTGCAAAACA-TCGGGCAGGGGCGGGAGGGAGCGCTTTCAACTAACGCTATTATTGATACAGTTTCTGTACTATATTGGTA
>Isolate RGB (Basel). NA/C
CCTATTGTGATCCCCATCT-TCGCAAAACA-CCGGGCAGGGGCGGGAGGGAGCGCTTTCNNNNNNNNNNNNNNNNNNNNNNNNNNNNNNNNNNNNNNNNNN
>Strain TryCC 643. NA/E
CCTATTGTGATCCCCATCT-TTGCAAAACA-TCGGGCAGGGGCGGGAGGGAGTGCTTTCAACTAACGCTATTATTGATACAGTTTTTNNNNNNNNNNNNNN
>Isolate legeri 10. NA/B
CCTATTATGATCCCAATGC-TCGCAAAACG-TCGGGCAGGGGGAGGAGGGGGTGCTTTNNNNNNNNNNNNNNNNNNNNNNNNNNNNNNNNNNNNNNNNNNN
>Isolate preguici. NA/B
CCTATTATGATCCCAATGC-TCGCAAAACG-TCGGGCAGGGGGAGGAGGGAGTGCTTTNNNNNNNNNNNNNNNNNNNNNNNNNNNNNNNNNNNNNNNNNNN
>Isolate saimiri. NA/B
CCTATTATGATCCCAATGC-TCGCAAAACG-TCGGGCAGGGAGAGGAGGGAGTGCTTTNNNNNNNNNNNNNNNNNNNNNNNNNNNNNNNNNNNNNNNNNNN
>Isolate AM80. NA/B
CCTATTATGATCCCAATGC-TCGCAAAACG-TCGGGCAGGGAGAGGAGGGAGTGCTTTNNNNNNNNNNNNNNNNNNNNNNNNNNNNNNNNNNNNNNNNNNN
>Trypanosoma leeuwenhoeki. Isolate CH 250. NA/C
TCTATTGTGATCCCCATCT-TCGCAAAACA-TCGGGCAGGGGCGGGAGGGAGCGCTTTCNNNNNNNNNNNNNNNNNNNNNNNNNNNNNNNNNNNNNNNNNN
>Strain SC-75. KP1(-)/NA
CCTACTGTGATCCCCATCT-TTGCAAAACA-TCGGGCAGGGGCGGGAGGGAGCGCTTTCAACTAACGCTATTATTGATACAGTTTCTGTACTATATTGGTA
>Strain 1545. KP1(+)/NA
CCTATTGTGATCCCCATCT-TTGCAAAACGCTCGGGCAGGGGCGGGAGGGAGCGCTTTCAACTAACGCTATTATTGATACAGTTTCTGTACTATATTGGTA
>Strain H9. KP1(+)/NA
CCTATTGTGATCCCCATCT-TTGCAAAACG-TCGGGCAGGGGCGGGAGGGAGCGCTTTCAACTAACGCTATTATTGATACAGTTTCTGTACTATATTGGTA
>Strain H14. KP1(+)/NA
CCTATTGTGATCCCCATCT-TTGCAAAACG-TCGGGCAGGGGCGGGAGGGAGCGCTTTCAACTAACGCTATTATTGATACAGTTTCTGTACTATATTGGTA
>Strain D3493. KP1(+)/NA
CCTATTGTGATCCCCATCT-TTGCAAAACG-TCGGGCAGGGGCGGGAGGGAGCGCTTTCAACTAACGCTATTATTGATACAGTTTCTGTACTATATTGGTA
>Strain B450. KP1(+)/NA
CCTATTGTGATCCCCATCT-TTGCAAAACG-TCGGGCAGGGGCGGGAGGGAGCGCTTTCAACTAACGCTATTATTGATACAGTTTCTGTACTATATTGGTA
>Strain BG-60. NA/C
CCTATTGTGATCCCCATCT-TCGCAAAACA-TCGGGCAGGGGCGGGAGGGAGCGCTTTCAACTAACGCTATTATTGATACAGTTTCTGTNNNNNNNNNNNN
