# Supplementary material for: Remarkable genetic diversity of Trypanosoma cruzi and Trypanosoma rangeli in two localities of southern Ecuador identified via deep sequencing of mini-exon gene amplicons
Source: Parasit Vectors. 2020 May 14;13:252. doi: 10.1186/s13071-020-04079-1 (PMC7227245; doi:10.1186/s13071-020-04079-1)
Supplement: Supplementary file 5 — Additional file 5: Table S3. Accession numbers of downloaded sequences from NCBI database used in the generation of the NJ tree for T. rangeli. The retrieved sequences were trimmed to match with the amplicons generated with Ecuadorian samples. The discarded portions of the sequences are shown. Lineage (A, B, C, D and E) and KP1(+/−) information was included when available. Geographical origin of the samples is also in the file. [file 13071_2020_4079_MOESM5_ESM.xlsx]

## Sheet: Sheet1
Additional File 5. Accession numbers, positions excluded for non-homology, lineage (A,B,C,D,E), KP(+/-), origin
Accesion number and Strain	Trimmed		Lineage	KP(kDNA)	Geographic origin
KJ525754 (Strain Choachi)	1-16	116-940	A	KP1(+)	Colombia
KJ525755 (Strain B450)	1-16	116-932	NA	KP1(+)	Colombia
KJ525756 (Strain D3493)	1-16	116-933	NA	KP1(+)	Brazil
KJ525757 (Strain H8GS)	1-16	116-932	A	KP1(+)	Colombia
KJ525758 (Strain H14)	1-16	116-923	NA	KP1(+)	Honduras
KJ525759 (Strain H9)	1-16	116-934	NA	KP1(+)	Honduras
KJ525760 (Strain Macias)	1-16	116-932	A	KP1(+)	Honduras
KJ525761 (Strain Palma-2)	1-16	118-933	A	KP1(+)	Venezuela
KJ525762 (San Agustín)	1-16	116-922	A	KP1(+)	Venezuela
KJ525763 (Strain R1625)	1-16	116-935	C	KP1(+)	Colombia
KJ525764 (Strain 1545)	1-16	117-934	NA	KP1(+)	El Salvador
KJ525766 (Strain TRE)	1-16	116-893	NA	KP1(-)	Colombia
KJ525767 (Strain 5048)	1-16	116-891	NA	KP1(-)	Colombia
KJ525768 (Strain SC-58)	1-16	116-937	NA	KP1(-)	Colombia
KJ525769 (Strain SC-75	1-16	116-940	NA	KP1(-)	Brazil(Sta. Catarina)
KJ525770 (SC-76)	1-16	116-1007	NA	KP1(-)	Brazil(Sta. Catarina)
KJ525771 (PIT-10)	1-16	116-1009	NA	KP1(-)	Brazil(Sta. Catarina)
AJ012419 (RGB/Basel)	1-510		C	NA	Brazil(Sta. Catarina)
EU867800(bat)TryCC643	1-895		E	NA	Brazil(Sta. Catarina)
EF071548 (Isolate legeri)	1-796		B	NA	Brazil(Mato Grosso do Sul
EF071549 (Isolate preguici)	1-782		B	NA	Brazil(Para)
EF071550 (Isolate Saimiri)	1-777		B	NA	Brazil(Para)
EF071547 (Isolate AM80)	1-777		B	NA	Brazil(Amazonas)
AJ012420 (T.leeuwenhoeki)Ch250	1-898		C	NA	Brazil(Amazonas)
X62675 (Strain BG-60)	1-771		C	NA	Panama
